# Supplementary material for: Construction of Symmetric Flexible Electrochromic and Rechargeable Supercapacitors Based on a 1,3,6,8-Pyrenetetrasulfonic Acid Tetrasodium Salt-Loaded Polyaniline Nanostructured Film
Source: Materials (Basel). 2025 Jun 16;18(12):2836. doi: 10.3390/ma18122836 (PMC12195107; doi:10.3390/ma18122836)
Supplement: Supplementary file 1 [file materials-18-02836-s001.zip]

Archive with 1 entries (1 files):
- materials-3681794-supplementary.pdf
